# Supplementary material for: Enhancing Photocatalytic Hydrogen Production of g-C3N4 by Selective Deposition of Pt Cocatalyst
Source: Nanomaterials (Basel). 2021 Nov 30;11(12):3266. doi: 10.3390/nano11123266 (PMC8709060; doi:10.3390/nano11123266)
Supplement: Supplementary file 1 [file nanomaterials-11-03266-s001.zip]

Archive with 1 entries (1 files):
- nanomaterials-1458689 supplementary.pdf
